# Supplementary material for: The Impact of Alcohol on Sleep Physiology: A Prospective Observational Study on Nocturnal Resting Heart Rate Using Smartwatch Technology
Source: Nutrients. 2025 Apr 26;17(9):1470. doi: 10.3390/nu17091470 (PMC12073130; doi:10.3390/nu17091470)
Supplement: Supplementary file 1 [file nutrients-17-01470-s001.zip]

Archive with 1 entries (1 files):
- nutrients-3580537-supplementary.pdf
